# Supplementary material for: Effects of the FIFA 11+ and a modified warm-up programme on injury prevention and performance improvement among youth male football players
Source: PLoS One. 2022 Oct 20;17(10):e0275545. doi: 10.1371/journal.pone.0275545 (PMC9584367; doi:10.1371/journal.pone.0275545)
Supplement: S1 Data — (XLSX) [file pone.0275545.s001.xlsx]

## Sheet: Tabelle1
Dribbling speed			Agility
Pre test	Post test	Pre-Post	Pre test	Post test	Pre-Post	Group ID
12.1	11.43	0.67	16.75	15.8	0.95	Modified
15.04	13.9	1.14	17.02	15.7	1.32	Modified
13.15	12.25	0.9	17.05	16.3	0.75	Modified
14.2	13.35	0.85	16.45	15.95	0.5	Modified
12.02	11.1	0.92	18.05	16.97	1.08	Modified
14	13.05	0.95	16.11	15.1	1.01	Modified
13.05	12	1.05	17.4	15.85	1.55	Modified
14.01	12.5	1.51	16.21	15.2	1.01	Modified
12.3	11.01	1.29	17.21	16.59	0.62	Modified
14.9	14.1	0.8	17.72	16.45	1.27	Modified
16.4	15.55	0.85	17.34	16.15	1.19	Modified
14.8	13.45	1.35	17.21	16.1	1.11	Modified
15.1	14.17	0.93	16.31	15.2	1.11	Modified
14.4	13.2	1.2	17.35	16.05	1.3	Modified
14.8	14.1	0.7	17.07	16.25	0.82	Modified
15.76	14.22	1.54	17.1	16.16	0.94	Modified
13.3	12.1	1.2	16.94	15.1	1.84	Modified
15.45	14.47	0.98	16.82	15.37	1.45	Modified
14.3	14	0.3	17.33	16.49	0.84	Modified
14.05	13.15	0.9	17.41	16	1.41	Modified
13.65	13.05	0.6	17.9	16.3	1.6	Modified
12.45	11.85	0.6	17.3	16.71	0.59	Modified
13.15	12.3	0.85	17.13	16.82	0.31	Modified
15.1	14.15	0.95	17.01	16.4	0.61	Modified
14.15	13.2	0.95	17.02	15.95	1.07	Modified
15	13.25	1.75	17.85	16.96	0.89	Modified
13	12.05	0.95	17.35	16.25	1.1	Modified
16.05	14.23	1.82	18.44	17.17	1.27	Modified
14.1	13.15	0.95	19.18	17.15	2.03	Modified
15.1	14.35	0.75	18.11	16.95	1.16	Modified
13.85	11.8	2.05	18.31	17.15	1.16	Modified
14.2	13.55	0.65	16.41	15.6	0.81	Regular
14.35	14.15	0.2	17.87	17.05	0.82	Regular
13.8	13.5	0.3	17.32	13.8	3.52	Regular
13.81	13.45	0.36	17.55	17	0.55	Regular
13.45	12.9	0.55	17.4	16.95	0.45	Regular
12.85	12.2	0.65	16.1	15.55	0.55	Regular
15.6	14.55	1.05	16.95	16.4	0.55	Regular
13	12.38	0.62	17.23	16.88	0.35	Regular
14.05	13.65	0.4	17.75	17.25	0.5	Regular
14.44	14	0.44	17.05	16.6	0.45	Regular
16.85	16.4	0.45	17.78	17.1	0.68	Regular
13.7	13.3	0.4	16.85	16.5	0.35	Regular
13.43	13.05	0.38	17.11	16.9	0.21	Regular
16.25	15.9	0.35	17.5	17.05	0.45	Regular
13.97	13.4	0.57	17.45	17.05	0.4	Regular
13.77	13.2	0.57	17.99	17.1	0.89	Regular
12.8	12.35	0.45	16.18	16.1	0.08	Regular
16.5	16	0.5	16.8	16.5	0.3	Regular
14	13.75	0.25	16.45	16.1	0.35	Regular
13.98	13.6	0.38	16.89	16.3	0.59	Regular
12.88	12.4	0.48	17.8	17.4	0.4	Regular
13.55	13	0.55	17.95	17.65	0.3	Regular
14.3	13.6	0.7	18	17.7	0.3	Regular
13.13	12.5	0.63	18.05	17.5	0.55	Regular
12.6	11.9	0.7	17.2	16.8	0.4	Regular
12.83	12.05	0.78	17.25	16.9	0.35	Regular
16.05	15.55	0.5	17.7	17.2	0.5	Regular
13.35	13	0.35	16.8	16.5	0.3	Regular
17.18	16.4	0.78	17.5	17	0.5	Regular
14.2	13.55	0.65	16.2	15.9	0.3	Control
14.35	14.15	0.2	17.8	17.45	0.35	Control
13.8	13.5	0.3	17.35	16.9	0.45	Control
13.65	13.45	0.2	17.55	17.3	0.25	Control
13.05	12.9	0.15	17.15	16.95	0.2	Control
12.66	12.2	0.46	16	15.85	0.15	Control
15.9	14.55	1.35	17.15	16.7	0.45	Control
13.5	13.38	0.12	17.25	16.9	0.35	Control
14.05	13.7	0.35	17.6	17.25	0.35	Control
14.44	14.14	0.3	17	16.65	0.35	Control
16.65	16.4	0.25	17.78	17.2	0.58	Control
13.7	13.57	0.13	16.95	16.55	0.4	Control
13.43	13.15	0.28	17.05	16.8	0.25	Control
16.25	15.97	0.28	17.35	17	0.35	Control
13.91	13.6	0.31	17.4	17.05	0.35	Control
13.77	13.5	0.27	17.77	17.3	0.47	Control
12.8	12.45	0.35	16.18	16.05	0.13	Control
16.5	16.17	0.33	16.8	16.45	0.35	Control
14	13.9	0.1	16.45	16.05	0.4	Control
13.98	13.6	0.38	16.7	16.35	0.35	Control
12.88	12.4	0.48	17.88	17.6	0.28	Control
13.55	13	0.55	17.95	17.6	0.35	Control
14.3	13.85	0.45	17.9	17.6	0.3	Control
13.13	13.1	0.03	18	17.55	0.45	Control
12.6	11.9	0.7	17.1	16.7	0.4	Control
12.83	12.35	0.48	17.25	16.95	0.3	Control
16.05	15.6	0.45	17.77	17.4	0.37	Control
13.35	13.08	0.27	16.85	16.58	0.27	Control
17.18	16.8	0.38	17.52	17.05	0.47	Control
17	16.75	0.25	18.35	18	0.35	Control
